# Supplementary material for: Human iPSC-Derived Cortical Neurons Display Homeostatic Plasticity
Source: Life (Basel). 2022 Nov 14;12(11):1884. doi: 10.3390/life12111884 (PMC9696876; doi:10.3390/life12111884)
Supplement: Supplementary file 1 [file life-12-01884-s001.zip]

Archive with 1 entries (1 files):
- life-2000422-supplementary.pdf
